# Supplementary material for: Neuroblastoma by Stage at Diagnosis and Other Prognostic Factors: The Results of the BENCHISTA Italian Project—A Population-Based Study
Source: Cancers (Basel). 2026 Feb 13;18(4):613. doi: 10.3390/cancers18040613 (PMC12939154; doi:10.3390/cancers18040613)
Supplement: Supplementary file 1 [file cancers-18-00613-s001.zip]

Archive with 3 entries (3 files):
- supplemental table S1.xlsx
- supplemental table S2.xlsx
- supplemental table S3.xlsx
