# Supplementary material for: Neuroblastoma by Stage at Diagnosis and Other Prognostic Factors: The Results of the BENCHISTA Italian Project—A Population-Based Study
Source: Cancers (Basel). 2026 Feb 13;18(4):613. doi: 10.3390/cancers18040613 (PMC12939154; doi:10.3390/cancers18040613)
Supplement: Supplementary file 1 [file cancers-18-00613-s001.zip › supplemental table S1.xlsx]

## Sheet: Foglio1
	Table S1: Toronto Guidelines staging criteria for neuroblastoma
	Staging criteria for neuroblastoma
	TIER 1		TIER 2
	Localised	Localised tumour not involving vital structures and confined to one body compartment	Stage L1	Localised tumour that does not involve any viral structures as defined by the list of IDRFs (i.e., there are no IDRFs) and the tumour must be confined within one body compartment, neck, chest, abdomen, or pelvis. An intraspinal tumour extension that does not fulfil the criteria for an IDRF is consistent with stage L1.
	Locoregional	Locoregional tumour with spread	Stage L2	Locoregional tumour with one or more IDRFs. The tumour may be ipsilaterally contiguous within body compartments (i.e., a left sided abdominal tumour with left-sided lung, bone or pleura involvement should be considered stage L2). However, a clearly left sided abdominal tumour with right-sided lung, bone or pleura (or vice versa) involvement is defined as metastatic disease.
	Metastatic	Distant metastatic disease (except stage MS)	Stage M	Distant metastatic disease (i.e., not contiguous with the primary tumour) except as defined for stage MS. Nonregional (distant) lymph node involvement is metastatic disease. However, an upper abdominal tumour with enlarged lower mediastinal nodes or a pelvic tumour with inguinal lymph node involvement is considered locoregional disease. Ascites and/or pleural effusion, even with malignant cells, …
	MS	Metastatic disease confined to skin, liver, and/or bone marrow in a patient less than 18 months (547 days)	Stage MS	Metastatic disease confined to skin, liver, and/or bone marrow in a patient less than 18 months (547 days). MIBG scintigraphy must be negative in bone and bone marrow.
