# Supplementary material for: Neuroblastoma by Stage at Diagnosis and Other Prognostic Factors: The Results of the BENCHISTA Italian Project—A Population-Based Study
Source: Cancers (Basel). 2026 Feb 13;18(4):613. doi: 10.3390/cancers18040613 (PMC12939154; doi:10.3390/cancers18040613)
Supplement: Supplementary file 1 [file cancers-18-00613-s001.zip › supplemental table S2.xlsx]

## Sheet: Foglio1
	Supplemental Table S2: neuroblastoma in Italy : adjusted hazard ratio for age, region, stage at diagnosis and N-myc expression
	Variable	Haz. ratio	Std. err.	z	P>z	[95% conf.	interval]	N of cases
	age : ref 0-18 months							151
	18-60 months	2.33836	1.05568	1.88	0.06	0.965221	5.66497	122
	5-14 years	3.32014	1.68634	2.36	0.018	1.22693	8.98448	46
	Area: ref North							136
	Centre	1.30184	0.549396	0.63	0.532	0.569295	2.97699	74
	South & Islands	1.2152	0.450368	0.53	0.599	0.587739	2.51254	109
	Stage: ref L1							77
	L2	2.56136	1.74137	1.38	0.167	0.675722	9.70894	85
	M	4.92552	3.04464	2.58	0.01	1.46654	16.5428	118
	MS	1.48547	1.78224	0.33	0.742	0.141451	15.5999	31
	X	8.83173	8.35418	2.3	0.021	1.38316	56.3924	8
	Nmyc: ref absent							197
	Present	1.24346	0.471452	0.57	0.565	0.591426	2.61433	78
	Unknown	1.43419	0.613806	0.84	0.399	0.619878	3.31821	44
