# Supplementary material for: Neuroblastoma by Stage at Diagnosis and Other Prognostic Factors: The Results of the BENCHISTA Italian Project—A Population-Based Study
Source: Cancers (Basel). 2026 Feb 13;18(4):613. doi: 10.3390/cancers18040613 (PMC12939154; doi:10.3390/cancers18040613)
Supplement: Supplementary file 1 [file cancers-18-00613-s001.zip › supplemental table S3.xlsx]

## Sheet: Foglio1
Supplemental Table S3: neuroblastoma in Italy : adjusted hazard ratio for age, region, stage at diagnosis and N-myc expression and migration for treatment
	Variable	Haz. ratio	Std. err.	z	P>z	[95% conf.	interval]	N of cases
	age : ref 0-18 months							151
	18-60 months	2.37445	1.07729	1.91	0.057	0.975829	5.77769	122
	5-14 years	3.4228	1.75659	2.4	0.017	1.25182	9.35878	46
	Stage: ref L1							77
	L2	2.60259	1.77402	1.4	0.161	0.684221	9.89957	85
	M	4.90963	3.04131	2.57	0.01	1.45802	16.5323	118
	MS	1.50435	1.80707	0.34	0.734	0.142842	15.8431	31
	X	9.30939	8.55494	2.43	0.015	1.5371	56.3819	8
	Nmyc: ref absent							197
	Present	1.22066	0.457423	0.53	0.595	0.585627	2.5443	78
	Unknown	1.46652	0.625492	0.9	0.369	0.635676	3.38328	44
	Migrazione Area : ref No							203
	Yes	1.15222	0.525312	0.31	0.756	0.47148	2.81585	76
	Unknown	1.28867	0.697829	0.47	0.64	0.445871	3.72457	40
